# Supplementary material for: Alba-Domain Proteins of Trypanosoma brucei Are Cytoplasmic RNA-Binding Proteins That Interact with the Translation Machinery
Source: PLoS One. 2011 Jul 21;6(7):e22463. doi: 10.1371/journal.pone.0022463 (PMC3141063; doi:10.1371/journal.pone.0022463)
Supplement: Table S1 — List of primers and constructs used for cloning. (XLS) [file pone.0022463.s013.xls]

## Sheet: Tabelle1
		Construct name	Primers		RE sites used for cloning	vector	RE site(s) for stable transfection into T. brucei
		GFP-Alba1	GAGGATCCAGATGACGACAGGAAAGAG	P1	BamHI	pG-EGFP-∆LIIg	KpnI/NotI
			CAAGGATCCTTACGCTGTAGCCTTC	P2	BamHI
		GFP-Alba2	GAGGATCCAGATGTCAGATAAGAGTG	P3	BamHI	pG-EGFP-∆LIIg	KpnI/NotI
			CAAAGATCTCTACTCCTTTTTATCAGC	P4	BglII
		GFP-Alba3	AGGGATCCCGATGCCTTCATATCCG	P5	BamHI	pG-EGFP-∆LIIg	KpnI/NotI
			TCTAGATCTTTACTCCTCATTGCCAC	P6	BglII
		GFP-Alba4	GAGGATCCAGATGCCTTCATATCCG	P7	BamHI	pG-EGFP-∆LIIg	KpnI/NotI
			CAAAGATCTTCAGTTGCCTTCACC	P8	BglII
		MBP-Alba1	GACGGATCCATGACGACAGGAAAGAGCG	P9	BamHI	pMBP-Parallel2
			CACTCGAGTTTACGCTGTAGCCTTCTCC	P10	XhoI
		MBP-Alba2	GAGGATCCAGATGTCAGATAAGAGTG	P3	BamHI	pMBP-Parallel3
			CAAAGATCTCTACTCCTTTTTATCAGC	P4	BglII
		MBP-Alba3	AGGGATCCCGATGCCTTCATATCCG	P5	BamHI	pMBP-Parallel3
			TCTAGATCTTTACTCCTCATTGCCAC	P6	BglII
		MBP-Alba4	GAGGATCCAGATGCCTTCATATCCG	P7	BamHI	pMBP-Parallel3
			CAAAGATCTTCAGTTGCCTTCACC	P8	BglII
		Alba1 RNAi	GACGGATCCATGACGACAGGAAAGAGCG	P9	BamHI	pSLComp1	NotI
			CACTCGAGTTTACGCTGTAGCCTTCTCC	P10	XhoI
		Alba2 RNAi	GAGGATCCAGATGTCAGAAAAAGGTG	P11	BamHI	pSLComp1	NotI
			CAAAGATCTCTACTCCTTTTTATCAGC	P4	BglII
		Alba3 RNAi	GAGGATCCAATCGATTTGTTTGAAGTGC	P12	BamHI	pSLComp1	NotI
			CAACTCGAGCGTTAGGTCTGTAGATAAGCG	P13	XhoI
		Alba4 RNAi	GAGGATCCTTTGTTTGTGAGCTAGGGAT	P14	BamHI	pSLComp1	NotI
			CAACTCGAGGCACTAGAGAGGTGGTTCAG	P15	XhoI
		Alba1&2 RNAi	GACGGATCCATGACGACAGGAAAGAGCG	P9	BamHI	pSLComp1	NotI
			CACTCGAGTTTACGCTGTAGCCTTCTCC	P10	XhoI
			GAGGATCCAGATGTCAGAAAAAGGTG	P11	BamHI
			CAAAGATCTCTACTCCTTTTTATCAGC	P4	BglII
		Alba3&4 RNAi	AGGGATCCCGATGCCTTCATATCCG	P5	BamHI	pSLComp1	NotI
			TCTAGATCTTTACTCCTCATTGCCAC	P6	BglII
		HA-Alba1	TAAAGCTTATGTACCCTTACGACGTACCTGACTACGCTACGACAGGAAAGAGCG	P16	HindIII	pLEW100	NotI
			CAAGGATCCTTACGCTGTAGCCTTC	P2	BamHI
		HA-Alba2	TAAAGCTTATGTACCCTTACGACGTACCTGACTACGCTTCAGAAAAAGGTGGTG	P17	HindIII	pLEW100	NotI
			CAAAGATCTCTACTCCTTTTTATCAGC	P4	BglII
		HA-Alba3	TAAAGCTTATGTACCCTTACGACGTACCTGACTACGCTCCTTCATATCCGCCAC	P18	HindIII	pLEW100	NotI
			TCTAGATCTTTACTCCTCATTGCCAC	P6	BglII
		HA-Alba4	TAAAGCTTATGTACCCTTACGACGTACCTGACTACGCTCCTTCATATCCGTCGC	P19	HindIII	pLEW100	NotI
			CAAAGATCTTCAGTTGCCTTCACC	P8	BglII
		HA-Alba3-RGG	TAAAGCTTATGTACCCTTACGACGTACCTGACTACGCTCCTTCATATCCGCCAC	P18	HindIII	pLEW100	NotI
			CAAGGATCCTTACTCCACGGGGTCCCGTTC	P20	BamHI
		HA-Alba4-RGG	TAAAGCTTATGTACCCTTACGACGTACCTGACTACGCTCCTTCATATCCGTCGC	P19	HindIII	pLEW100	NotI
			CAAGGATCCTCAACTGATTTGGGAACGTTC	P21	BamHI
		eIF4E4-HA	AGCTTGCGACCGGTGCCGGATCCTACCCTTACGACGTACCTGACTACGCTTAGA	P22		pLEW100	NotI
			GATCTCTAAGCGTAGTCAGGTACGTCGTAAGGGTAGGATCCGGCACCGGTCGCA	P23
			TAAAGCTTATGCAAAATTTACGTGCTGATG	P24	HindIII
			CAGGATCCCCAAAGCCGACGATTGCCTC	P25	BamHI
		PTP-Alba1	TACGGCCGCAACGACAGGAAAGAGCGACCG	P26	EagI	pN-PURO-PTP	NruI
			TAGGGCCCTTTTGTTGCTCTTCATATTTCG	P27	ApaI
		PTP-Alba2	TAGCGGCCGCTTCAGATAAGAGTGGTGACG	P28	NotI	pN-PURO-PTP	ClaI
			TAGGGCCCAACTTCCTTTTCTGTTGTTCG	P29	ApaI
		PTP-Alba3	TAGCGGCCGCTCCTTCATATCCGCCACGTG	P30	NotI	pN-PURO-PTP	NcoI
			CCATGGCACTGATCTTCACGGAGTCATACTTCG	P31
			CGAAGTATGACTCCGTGAAGATCAGTGCCATGGGTGCTGC	P32
			TAGGGCCCGTCGTGGATAACTTCAGACGAG	P33	ApaI
		PTP-Alba4	TAGCGGCCGCTCCTTCATATCCGTCGCACGACGATCG	P34	NotI	pN-PURO-PTP	NcoI
			CCATGGCACTGATCTTCACGGAGTCATACTTCG	P31
			CGAAGTATGACTCCGTGAAGATCAGTGCCATGGGTGCTGC	P32
			TAGGGCCCGTCGTGGATAACTTCAGACGAG	P33	ApaI
		Blue: sequences encoding HA tags
