# Supplementary material for: Alba-Domain Proteins of Trypanosoma brucei Are Cytoplasmic RNA-Binding Proteins That Interact with the Translation Machinery
Source: PLoS One. 2011 Jul 21;6(7):e22463. doi: 10.1371/journal.pone.0022463 (PMC3141063; doi:10.1371/journal.pone.0022463)
Supplement: Table S2 — List of primers used for in vitro transcription of RNA. (XLS) [file pone.0022463.s014.xls]

## Sheet: Tabelle1
	RNA in vitro transcription
	Template plasmid	Primers
	pCAT-GPEET	TAATACGACTCACTATAGGGCGGATATTCATTTAATATTC	T1
		AACGGATAAAATAAAGGATAGAAC	T2
	pCAT-EPLII	TAATACGACTCACTATAGGGCTGTTTCTTGTAAAACAAGT	T3
		TAAGGCATTAGAAAGGATGTCAC	T4
	pCAT-GPEETM234	TAATACGACTCACTATAGGGCGGATATTCATTTAATATTC	T5
		TAAGGCATTAGAAAGGATGTCAC	T6
	Underlined: T7 promoter sequence
